# Supplementary material for: Polytriphenylamine and Poly(styrene-co-hydroxystyrene) Blends as High-Performance Anticorrosion Coating for Iron
Source: Polymers (Basel). 2021 May 17;13(10):1629. doi: 10.3390/polym13101629 (PMC8156867; doi:10.3390/polym13101629)
Supplement: Supplementary file 1 [file polymers-13-01629-s001.zip]

Archive with 1 entries (1 files):
- polymers-1177781-supplementary.pdf
